# Supplementary material for: Delineating structural and metabolic abnormalities in amygdala and hippocampal subfields for different seizure‐onset patterns via stereotactic electroencephalography
Source: CNS Neurosci Ther. 2024 Sep 9;30(9):e14905. doi: 10.1111/cns.14905 (PMC11382356; doi:10.1111/cns.14905)
Supplement: Supplementary file 1 — Data S1 [file CNS-30-e14905-s001.zip]

Archive with 2 entries (2 files):
- Supplementary Figure.docx
- Supplementary materials-Table.docx
